# Supplementary material for: Synthesis, characterization, and evaluation of the antifungal properties of tissue conditioner incorporated with essential oils-loaded chitosan nanoparticles
Source: PLoS One. 2022 Aug 19;17(8):e0273079. doi: 10.1371/journal.pone.0273079 (PMC9390928; doi:10.1371/journal.pone.0273079)
Supplement: S1 Data — (XLSX) [file pone.0273079.s002.xlsx]

## Sheet: Sheet1
groups	10‸₋₁	10‸₋₂	10‸₋₃	10‸₋₄	10‸₋₅	10‸₋₆	10‸₋₇
Control	580	434	360	291.667	150	108.333	25
BNP	400	350	300	285	150	0	0
ECO 200	345	150	28	0	0	0	0
ECO 250	350	180	26	0	0	0	0
ECL 200	345	40	20	0	0	0	0
ECL 250	350	35	22	0	0	0	0
SD control	2.62467	2.16025	2.0548	1.24722	1.24722	0.816497	0.816
SD BNP	2.0548	1.24722	1.24722	1.63299	1.24722	0	0
SD ECO 200	2.0548	1.63299	1.63299	0	0	0	0
SD ECO 250	1.63299	1.63299	1.63299	0	0	0	0
SD ECL 200	1.63299	2.49444	1.24722	0	0	0	0
SD ECL 250	1.63299	1.63299	1.63299	0	0	0	0
