# Supplementary material for: Synthesis, characterization, and evaluation of the antifungal properties of tissue conditioner incorporated with essential oils-loaded chitosan nanoparticles
Source: PLoS One. 2022 Aug 19;17(8):e0273079. doi: 10.1371/journal.pone.0273079 (PMC9390928; doi:10.1371/journal.pone.0273079)
Supplement: S2 Data — (XLSX) [file pone.0273079.s003.xlsx]

## Sheet: Sheet1
groups	10‸₋₁	10‸₋₂	10‸₋₃	10‸₋₄	10‸₋₅	10‸₋₆	10‸₋₇
Control	350000	465000	233334	50001.3	48335	30002	25002.3
BNP	270000	325000	133334	40334.7	31668.3	0	0
ECO 200	226667	73000	14334.3	3168	0	0	0
ECO 250	240000	72500	12667.7	0	0	0	0
ECL 200	163334	41500	3501	0	0	0	0
ECL 250	210000	105000	13001	0	0	0	0
SD Control	248327	15000	164990	35588.4	34235.4	21599.7	17791.9
SD BNP	190962	25000	94279.5	28521	22482.2	0	0
SD ECO 200	160485	2000	10207.5	2246.58	0	0	0
SD ECO 250	169901	2500	8992.42	0	0	0	0
SD ECL 200	115566	1500	2481.87	0	0	0	0
SD ECL 250	148548	5000	9200.04	0	0	0	0

## Sheet: Sheet2
groups	0.1	0.01	0.001	0.0001	1e-05	1e-06	1e-07
Control	350000	465000	233334	50001.3	48335	30002	25002.3
BNP	270000	325000	133334	40334.7	31668.3	0	0
ECO 200	226667	73000	14334.3	3168	0	0	0
ECO 250	240000	72500	12667.7	0	0	0	0
ECL 200	163334	41500	3501	0	0	0	0
ECL 250	210000	105000	13001	0	0	0	0
SD Control	248327	15000	164990	35588.4	34235.4	21599.7	17791.9
SD BNP	190962	25000	94279.5	28521	22482.2	0	0
SD ECO 200	160485	2000	10207.5	2246.58	0	0	0
SD ECO 250	169901	2500	8992.42	0	0	0	0
SD ECL 200	115566	1500	2481.87	0	0	0	0
SD ECL 250	148548	5000	9200.04	0	0	0	0
