# Supplementary material for: Synthesis, characterization, and evaluation of the antifungal properties of tissue conditioner incorporated with essential oils-loaded chitosan nanoparticles
Source: PLoS One. 2022 Aug 19;17(8):e0273079. doi: 10.1371/journal.pone.0273079 (PMC9390928; doi:10.1371/journal.pone.0273079)
Supplement: S3 Data — (XLSX) [file pone.0273079.s004.xlsx]

## Sheet: Sheet19
time	mean	st.dev
day 1	20.8333	1.424
day 3	21.2778	1.42617
day 5	26.1111	1.99691

## Sheet: Sheet21
groups	1 hr	24 hrs	day 3	day 5
control	12.8333	19.1667	23.1111	26.9722
BNP	21.2222	26.6389	32.2222	35.9167
ECO 200	10.4167	24.0278	42.75	44.5278
ECO 250	20	26.9167	41.9722	53.5833
ECL 200	12.3333	19.3333	24.1389	33.1389
ECL 250	10.1944	19.9722	22.4444	29.4722
SD control	1.83333	1.20185	1.1125	1.75176
SD BNP	1.10833	1.25616	1.58309	1.75176
SD ECO 200	2.97793	2.40643	2.16827	1.75176
SD ECO 250	3.64005	2.77514	2.83565	1.75176
SD ECL 200	1.79505	1.97906	2.12659	1.75176
SD ECL 250	1.16832	1.83691	1.97124	1.75176

## Sheet: Sheet22
Groups	1 hr	24 hrs	day 3	day 5
Control	12.8333	22.4167	22.5	28.6667
BNP	21.2222	32.7368	33.9474	38.9211
ECO 200	10.4167	26.3889	28.3611	34.3889
ECO 250	20	19.5833	30.1944	31.6944
ECL 200	12.3333	22.5556	25.25	26.75
ECL 250	10.1944	20.8333	21.2778	26.1111
SD control	1.83333	0.916667	1.17851	1.32288
SD BNP	1.10833	1.18509	1.37549	1.90058
SD ECO 200	2.97793	2.46394	1.89154	2.08537
SD ECO 250	3.64005	1.8047	2.31624	3.64058
SD ECL 200	1.79505	1.58893	1.42644	2.34076
SD ECL 250	1.16832	1.424	1.42617	1.99691

## Sheet: Sheet23
Groups	1 hr	day 1	day 3	day 5			day 1	day 3	day 5
Control	12.8333	20.1053	24.1053	27.2895			20.1053	24.1053	27.2895
BNP	21.2222	31.8333	34.1944	36.4722			31.8333	34.1944	36.4722
ECO 200	10.4167	14.5	15.2778	15.3889			14.5	15.2778	15.3889
ECO 250	20	20.9444	31.9167	28			20.9444	31.9167	28
ECL 200	12.3333	21.3611	21.6111	21.9167			21.3611	21.6111	21.9167
ECL 250	10.1944	17.2222	20.1111	23.9722			17.2222	20.1111	23.9722
SD Control	1.83333	1.03338	1.51813	1.62477			1.03338	1.51813	1.62477
SD BNP	1.10833	1.36423	1.75704	1.34858			1.36423	1.75704	1.34858
SD ECO 200	2.97793	2.02759	3.84499	2.26419			2.02759	3.84499	2.26419
SD ECO 250	3.64005	1.72312	1.30437	4.48454			1.72312	1.30437	4.48454
SD ECL 200	1.79505	2.49892	1.18504	1.33593			2.49892	1.18504	1.33593
SD ECL 250	1.16832	2.00847	1.12491	1.61995			2.00847	1.12491	1.61995

## Sheet: Sheet18
time	mean	st.dev
day 1	17.2222	2.00847
day 3	20.1111	1.12491
day 5	23.9722	1.61995

## Sheet: Sheet17
time	mean	st.dev
day 1	22.5556	1.58893
day 3	25.25	1.42644
day 5	26.75	2.34076

## Sheet: Sheet16
time	mean	st.dev
day 1	21.3611	2.49892
day 3	21.6111	1.18504
day 5	21.9167	1.33593

## Sheet: Sheet15
time	mean	st.dev
1 hr	10.1944	1.16832
day 1	19.9722	1.83691
day 3	22.4444	1.97124
day 5	29.4722	1.2853

## Sheet: Sheet14
time	mean	st.dev
1 hr	12.3333	1.79505
day 1	19.3333	1.97906
day 3	24.1389	2.12659
day 5	33.1389	2.1003

## Sheet: Sheet13
time	mean	st.dev
1 hr	20	3.64005
day 1	26.9167	2.77514
day 3	41.9722	2.83565
day 5	53.5833	3.49702

[truncated: 11 more sheets: Sheet12, Sheet11, Sheet10, Sheet9, Sheet8, Sheet7, Sheet5, Sheet6, Sheet3, Sheet2, Sheet4]
