# Supplementary material for: Synthesis, characterization, and evaluation of the antifungal properties of tissue conditioner incorporated with essential oils-loaded chitosan nanoparticles
Source: PLoS One. 2022 Aug 19;17(8):e0273079. doi: 10.1371/journal.pone.0273079 (PMC9390928; doi:10.1371/journal.pone.0273079)
Supplement: S4 Data — (XLSX) [file pone.0273079.s005.xlsx]

## Sheet: Sheet1
hardness	dry condition	distilled water	artificial saliva
day 1	24.0278	26.3889	14.5
day 3	42.75	28.3611	15.2778
day 5	44.5278	34.3889	15.3889

## Sheet: Sheet2
hardness	dry condition	distilled water	artificial saliva
day 1	26.916	19.583	20.944
day 3	41.972	30.19	31.91
day 5	53.58	31.69	32

## Sheet: Sheet3
hardness	dry condition	distilled water	artificial saliva
day 1	19.33	22.55	21.36
day 3	24.13	25.25	21.61
day 5	33.13	26.75	21.91

## Sheet: Sheet5
hardness	dry condition	distilled water	artificial saliva
day 1	26.63	32.83	31.83
day 3	32.22	33.83	34.19
day 5	35.91	38.86	36.47

## Sheet: Sheet6
hardness	dry condition	distilled water	artificial saliva
day 1	19.16	22.41	20.1
day 3	23.1	22.5	24.1
day 5	26.97	28.66	27.28

## Sheet: Sheet4
hardness	dry condition	distilled water	artificial saliva
day 1	19.97	20.83	17.22
day 3	22.44	21.27	20.11
day 5	29.47	26.11	23.97
