# Supplementary material for: Synthesis, characterization, and evaluation of the antifungal properties of tissue conditioner incorporated with essential oils-loaded chitosan nanoparticles
Source: PLoS One. 2022 Aug 19;17(8):e0273079. doi: 10.1371/journal.pone.0273079 (PMC9390928; doi:10.1371/journal.pone.0273079)
Supplement: S5 Data — (XLSX) [file pone.0273079.s006.xlsx]

## Sheet: Sheet7
dilutions	mean	st.dev
0.1	3.96	0.0282843
0.05	3.81	0.0367696
0.03	3.604	0.0155563
0.02	3.016	0.0360624
0.013	2.481	0.00989949
0.012	2.362	0.0275772
0.01	2.102	0.0813173
0.009	1.837	0.0509117
0.008	1.681	0.0346482
0.006	1.344	0.0622254
0.005	1.102	0.000707107
0.004	0.729	0.285671
0.0038	0.26	0.0367696
0.0037	0.2	0.00212132
0.0035	0.17	0.00707107

## Sheet: Sheet6
dilutions	mean	st.dev
0.1	3.55	0.00212132
0.05	3.534	0.00282843
0.03	3.253	0.0155563
0.02	2.863	0.00212132
0.014	2.473	0.0296985
0.012	2.307	0.00424264
0.01	2.161	0.0127279
0.009	2.121	0.0183848
0.004	1.823	0.00141421
0.0038	1.654	0.00494975
0.0027	1.377	0.00636396
0.0026	1.125	0.00494975
0.0025	1.031	0.0289914
0.0024	0.685	0.109602
0.0021	0.112	0.0296985

## Sheet: Sheet3
groups	1hr	2 hrs	3 hrs	4 hrs	5 hrs	6 hrs	24 hrs	48 hrs	72 hrs
ECO 200	4.28333	8.34667	10.2	12.05	17.47	23.8533	4.86367	0	0
ECO 250	4.32	5.74667	8.56433	11.09	16.8033	21.83	5.40467	0	0
ECL 200	5.82333	8.25333	12.1833	14.58	21.7333	25.5533	5.11	0	0
ECL 250	5.75	7.76333	13.3	16.7467	22.4867	27.1067	6.27333	0	0
SD ECO 200	0.054365	0.0124722	0.0435	0.227303	0.0489898	0.0449691	0.0920157	0	0
SD ECO 250	0.0374166	0.0286744	0.048924	0.261916	0.0339935	0.577754	0.0506316	0	0
SD ECL 200	0.046428	0.0249444	0.0531246	0.0454606	0.0449691	0.062361	0.0294392	0	0
SD ECL 250	0.00816497	0.0873053	0.0778888	0.151731	0.054365	0.0579272	0.0573488	0	0
groups	1h	2h	3h	4h	5h	6h	24h
ECO 200	4.28333	12.62	22.82	34.87	52.34	76.19	81.05
ECO 250	4.32	10.06	18.63	29.72	46.52	68.35	73.75
ECL 200	5.82333	14.07	26.25	40.83	62.56	88.11	93.22
ECL 250	5.75	13.51	26.81	43.55	66.04	93.15	99.42
SD ECO 200	0.0124722	0.00816497	0.00816497	0.00816497	0.00816497	0.00471405	0.00816497
SD ECO 250	0.00471405	0.00816497	0.00816497	0.020548	0.00816497	0.0163299	0.00816497
SD ECL 200	0.00816497	0.00816497	0.0124722	0.0249444	0.00942809	0.0124722	0.0124722
SD ECL 250	0.00816497	0.0124722	0.00816497	0.0402768	0.0169967	0.020548	0.0169967
